# Supplementary material for: COVID-19 and Comorbidities: What Has Been Unveiled by Metabolomics?
Source: Metabolites. 2024 Mar 30;14(4):195. doi: 10.3390/metabo14040195 (PMC11051775; doi:10.3390/metabo14040195)
Supplement: Supplementary file 1 [file metabolites-14-00195-s001.zip]

Archive with 1 entries (1 files):
- metabolites-2855844-supplementary.pdf
